# Supplementary material for: Association of Prenatal Ozone Exposure with Fetal Growth and Birth Outcomes: Roles of Maternal Inflammation and Metabolic Dysregulation
Source: Toxics. 2025 Nov 15;13(11):983. doi: 10.3390/toxics13110983 (PMC12656322; doi:10.3390/toxics13110983)
Supplement: Supplementary file 1 [file toxics-13-00983-s001.zip]

Archive with 1 entries (1 files):
- toxics-3961458-Supplementary Materials.pdf
